# Supplementary material for: The relationship between the abundance of the Nigeria-Cameroon chimpanzee (Pan troglodytes ellioti) and its habitat: a conservation concern in Mbam-Djerem National Park, Cameroon
Source: BMC Ecol. 2018 Oct 1;18:40. doi: 10.1186/s12898-018-0199-3 (PMC6167774; doi:10.1186/s12898-018-0199-3)
Supplement: Supplementary file 2 — Additional file 2. Data used to perfomed density analysis. Data were extracted from the CyberTracker database. [file 12898_2018_199_MOESM2_ESM.xlsx]

## Sheet: Sheet1
Strata	Area	Transect id	Length (km)	Cluster	Perp_Distance (m)
Dense forest	900.84	T2_4	2	2	3.538
Dense forest	900.84	T2_5	2	3	1.78533
Dense forest	900.84	T2_5	2	1	3.69
Dense forest	900.84	T2_5	2	1	1.023
Dense forest	900.84	T2_5	2	3	7.51333
Dense forest	900.84	T2_5	2	1	6.035
Dense forest	900.84	T2_6	2	1	5.033
Dense forest	900.84	T2_7	2	1	15.06
Dense forest	900.84	T2_3	2	2	2.555
Dense forest	900.84	T2_1	2	3	47.7067
Dense forest	900.84	T2_1	2	2	3.515
Dense forest	900.84	T2_2	2	2	3.75
Dense forest	900.84	T2_2	2	3	8.26667
Dense forest	900.84	T2_2	2	1	2.53
Dense forest	900.84	T2_2	2	2	4.1765
Dense forest	900.84	T2_2	2	4	26.535
Dense forest	900.84	T2_25	2	2	3.0515
Dense forest	900.84	T2_27	2	1	8.03
Dense forest	900.84	T2_27	2	2	23.045
Dense forest	900.84	T2_27	2	2	18.795
Dense forest	900.84	T2_31	2	1	5
Dense forest	900.84	T2_31	2	1	6.4
Dense forest	900.84	T2_30	2	1	8.05
Dense forest	900.84	T2_30	2	1	5.43
Dense forest	900.84	T2_29	2	3	4.77667
Dense forest	900.84	T2_28	2	2	4.325
Dense forest	900.84	T2_28	2	1	45
Dense forest	900.84	T2_32	2	2	2.94
Dense forest	900.84	T2_32	2	3	8.04333
Dense forest	900.84	T2_32	2	6	2.58833
Dense forest	900.84	T2_32	2	1	0.9
Dense forest	900.84	T2_32	2	2	11.25
Dense forest	900.84	T2_34	2	1	6.4
Dense forest	900.84	T2_37	2	3	13.8533
Dense forest	900.84	T2_37	2	1	15
Dense forest	900.84	T2_20	2	1	0.1
Dense forest	900.84	T1_19	2	6	20.3017
Dense forest	900.84	T1_18	2	1	1.85
Dense forest	900.84	T1_17	2	3	6.19
Dense forest	900.84	T1_17	2	1	17.08
Dense forest	900.84	T1_17	2	1	21.91
Dense forest	900.84	T1_17	2	3	17.6733
Dense forest	900.84	T1_16	2	1	7.21
Dense forest	900.84	T1_12	2	7	14.9043
Dense forest	900.84	T1_12	2	2	2
Dense forest	900.84	T1_13	2	19	13.67
Dense forest	900.84	T1_13	2	4	7.2675
Dense forest	900.84	T1_14	2	2	7.26
Dense forest	900.84	T1_14	2	1	4.52
Dense forest	900.84	T1_14	2	2	6
Dense forest	900.84	T1_15	2	1	12.6
Dense forest	900.84	T1_9	2	2	38.325
Dense forest	900.84	T1_9	2	3	10.58
Dense forest	900.84	T1_8	2	1	0.26
Dense forest	900.84	T1_8	2	5	9.458
Dense forest	900.84	T1_8	2	1	2.85
Forest savanna	761.5	T1_65	2	1	22.18
Forest savanna	761.5	T1_68	2	4	6.805
Forest savanna	761.5	T1_68	2	3	7.94
Forest savanna	761.5	T1_68	2	2	5.61
Forest savanna	761.5	T1_69	2	1	0.82
Forest savanna	761.5	T1_69	2	4	9.8
Forest savanna	761.5	T1_69	2	2	8.63
Forest savanna	761.5	T1_70	2	1	8.22
Forest savanna	761.5	T1_63	2	2	12.275
Forest savanna	761.5	T2_83	2	2	5.453
Forest savanna	761.5	T2_83	2	2	6.091
Forest savanna	761.5	T2_83	2	1	25.008
Forest savanna	761.5	T2_82	2	5	17.1067
Forest savanna	761.5	T2_82	2	3	33.351
Forest savanna	761.5	T2_82	2	1	72.7
Forest savanna	761.5	T1_54	2	6	30.7267
Forest savanna	761.5	T1_56	2	5	22.196
Forest savanna	761.5	T1_56	2	4	12.9175
Forest savanna	761.5	T1_56	2	1	38.64
Forest savanna	761.5	T1_56	2	9	11.4056
Forest savanna	761.5	T1_56	2	1	40.24
Forest savanna	761.5	T2_77	2	1	4.04
Forest savanna	761.5	T2_77	2	2	10.5
Forest savanna	761.5	T2_77	2	1	1.02
Forest savanna	761.5	T2_78	2	5	6.958
Forest savanna	761.5	T2_77	2	2	2.015
Forest savanna	761.5	T2_76	2	4	17.8125
Forest savanna	761.5	T2_80	2	4	77.1725
Forest savanna	761.5	T2_76	2	1	45.8
Forest savanna	761.5	T2_76	2	2	28.56
Forest savanna	761.5	T2_75	2	2	9.6
Forest savanna	761.5	T2_75	2	3	9.81
Forest savanna	761.5	T2_75	2	3	5.00333
Forest savanna	761.5	T2_74	2	1	1.2
Forest savanna	761.5	T2_72	2	3	4.52
Forest savanna	761.5	T2_72	2	6	24.0417
Forest savanna	761.5	T2_71	2	2	6.595
Forest savanna	761.5	T2_71	2	1	2.64
Forest savanna	761.5	T2_71	2	1	4
Forest savanna	761.5	T2_71	2	2	5.25
Forest savanna	761.5	T1_48	2	16	13.3994
Forest savanna	761.5	T1_48	2	3	3.35333
Forest savanna	761.5	T1_48	2	4	13.7275
Forest savanna	761.5	T1_48	2	30	9.526
