# Supplementary material for: The relationship between the abundance of the Nigeria-Cameroon chimpanzee (Pan troglodytes ellioti) and its habitat: a conservation concern in Mbam-Djerem National Park, Cameroon
Source: BMC Ecol. 2018 Oct 1;18:40. doi: 10.1186/s12898-018-0199-3 (PMC6167774; doi:10.1186/s12898-018-0199-3)
Supplement: Supplementary file 3 — Additional file 3. Some plant species found in chimpanzees nests. Plant were identified following a botanist, Garoua wildlife College herbarium and scientific names were checked using (http://www.theplantlist.org/). [file 12898_2018_199_MOESM3_ESM.xlsx]

## Sheet: Sheet1
Plant specie used for nesting	Family	Dense forest	Forest savanna
Lannea welwitschii (Kumbi)	Anacardiaceae	0	3
Spondias mombin	Anacardiaceae	1	0
Xylopia aethiopica	Anonaceae	15	3
Landolphia sp	Apocynaceae	0	20
Myrianthus arborea	Cercopiaceae	0	2
Berlinia sp	Cesalpiniaceae	10	48
Detarium macrocarpum	Cesalpiniaceae	2	0
Erythropleum ivorense (Tali)	Cesalpiniaceae	0	5
Terminalia glocessens	Combretaceae	1	0
Diospiros sp	Ebenaceae	23	30
Hymenocardia iyrata	Euphorbiaceae	2	1
Malotus oppositifolia	Euphorbiaceae	0	1
Uapacca guineensis	Euphorbiaceae	19	28
Harungana madagascariensis	Hypericaceae	0	1
Marantacé	Marantaceae	1	0
Khaya grandifolia	Meliaceae	0	2
Pycnanthus angolencis	Myristicaceae	1	0
Lophira lanceolata	Ochnaceae	0	1
Ochna sp	Ochnaceae	13	5
Olax afzeli	Olacaceae	0	4
Olax sp	Olacaceae	3	6
Olax subscorpioides	Olacaceae	2	0
Drypetes sp	Putranjivaceae	10	0
Mitragyna ciliata	Rubiaceae	0	1
Tetranda sp	Rubiaceae	2	1
Tricalysia sp	Rubiaceae	0	4
Blighia sp	Sapendacea	0	6
Cola verticillata	Sterculiaceae	1	1
klamido cola	Sterculiaceae	1	0
Duboscia macrocarpa	Tiliaceae	0	1
Liana	Unidentified	9	5
Ndossé	Unidentified	6	0
