# Supplementary material for: The relationship between the abundance of the Nigeria-Cameroon chimpanzee (Pan troglodytes ellioti) and its habitat: a conservation concern in Mbam-Djerem National Park, Cameroon
Source: BMC Ecol. 2018 Oct 1;18:40. doi: 10.1186/s12898-018-0199-3 (PMC6167774; doi:10.1186/s12898-018-0199-3)
Supplement: Supplementary file 5 — Additional file 5. Data used for the Géneral Linear Model. Data were extracted from the CyberTracker database. [file 12898_2018_199_MOESM5_ESM.xlsx]

## Sheet: R data
Strata	Transect id	Time	Latitude	Longitude	Altitude	Team	Nest type	Nest height_m	DBH_cm	Nest Position	Cluster	Vegetation type	Understory	Canopy cover	Slope
Dense Forest	1	09:32:04	5.92848	12.8675	853.5	2	Tree (5)	25	11.465	Extremity (2)	10	Mixed forest with opened undergrowth (MFOU)	Sherubby (3)	26-50% (2)	Low (1)
Dense Forest	1	09:33:29	5.92858	12.8676	822.2	2	Tree (5)	19	13.3758	Trunck (1)	10	Mixed forest with opened undergrowth (MFOU)	Sherubby (3)	26-50% (2)	Low (1)
Dense Forest	1	10:31:07	5.92372	12.8588	809.5	2	Tree (5)	17.6	3.82166	Extremity (2)	11	Galery forest (GF)	Sherubby (3)	26-50% (2)	Low (1)
Dense Forest	1	10:33:24	5.92349	12.8585	780.7	2	Tree (5)	26	11.1465	Extremity (2)	11	Galery forest (GF)	Sherubby (3)	26-50% (2)	Low (1)
Dense Forest	2	14:23:03	5.90574	12.8282	799.3	2	Tree (5)	4.3	2.96178	Trunck (1)	12	Colonisation Forest (CF)	Sherubby (3)	0-25% (1)	Low (1)
Dense Forest	2	14:24:29	5.90556	12.8283	815.4	2	Tree (5)	17.3	7.03822	Extremity (2)	12	Colonisation Forest (CF)	Sherubby (3)	0-25% (1)	Low (1)
Dense Forest	2	14:30:01	5.9056	12.8283	855.4	2	Tree (5)	13.6	7.00637	Trunck (1)	13	Colonisation Forest (CF)	Sherubby (3)	0-25% (1)	Low (1)
Dense Forest	2	14:32:24	5.90533	12.828	786.8	2	Tree (5)	8.2	4.4586	Trunck (1)	13	Colonisation Forest (CF)	Sherubby (3)	0-25% (1)	Low (1)
Dense Forest	2	14:33:35	5.90524	12.828	808.7	2	Tree (5)	11.7	6.6879	Extremity (2)	13	Colonisation Forest (CF)	Sherubby (3)	0-25% (1)	Low (1)
Dense Forest	2	14:58:20	5.90317	12.8237	751.7	2	Tree (5)	7.8	7.96178	Trunck (1)	14	Marantaceae forest (MF)	Herbaceous (1)	0-25% (1)	Low (1)
Dense Forest	2	15:00:21	5.90323	12.8236	687.4	2	Tree (5)	10.3	5.15924	Trunck (1)	15	Marantaceae forest (MF)	Herbaceous (1)	0-25% (1)	Low (1)
Dense Forest	2	15:25:33	5.90318	12.8237	779.7	2	Mixte (4)	1.59	1.59236	Extremity (2)	15	Colonisation Forest (CF)	Sherubby (3)	0-25% (1)	Low (1)
Dense Forest	2	15:33:50	5.9027	12.8227	647.8	2	Tree (5)	8	8.28025	Trunck (1)	16	Colonisation Forest (CF)	Sherubby (3)	0-25% (1)	Low (1)
Dense Forest	2	15:34:55	5.90264	12.8231	743.5	2	Tree (5)	25	7.96178	Extremity (2)	16	Colonisation Forest (CF)	Sherubby (3)	0-25% (1)	Low (1)
Dense Forest	2	15:35:49	5.90274	12.8231	737.5	2	Tree (5)	23	6.6879	Extremity (2)	16	Colonisation Forest (CF)	Sherubby (3)	0-25% (1)	Low (1)
Dense Forest	2	15:36:44	5.90257	12.8231	777.7	2	Tree (5)	19	9.23567	Trunck (1)	16	Colonisation Forest (CF)	Sherubby (3)	0-25% (1)	Low (1)
Dense Forest	3	16:37:20	5.87784	12.8431	792.8	2	Tree (5)	4.67	4.4586	Extremity (2)	9	Liana Forest (LF)	Lianescent (2)	0-25% (1)	Low (1)
Dense Forest	3	16:38:16	5.87781	12.8431	774.6	2	Tree (5)	3.5	7.00637	Trunck (1)	9	Liana Forest (LF)	Lianescent (2)	0-25% (1)	Low (1)
Dense Forest	3	09:58:54	650614	261915		2	Tree (5)	6.3	5.82803	Extremity (2)	10	Galery forest (GF)	Sherubby (3)	51-75% (3)	Flat (0)
Dense Forest	4	10:07:55	5.8502	12.8591	758.9	2	Tree (5)	7.5	3.43949	Extremity (2)	1	Mixed forest with opened undergrowth (MFOU)	Sherubby (3)	26-50% (2)	Low (1)
Dense Forest	4	10:09:52	5.85022	12.859	795	2	Tree (5)	6.34	2.73885	Extremity (2)	1	Mixed forest with opened undergrowth (MFOU)	Sherubby (3)	26-50% (2)	Low (1)
Dense Forest	4	10:26:08	5.84889	12.8564	796	2	Tree (5)	3	4.55414	Extremity (2)	2	Mixed forest with closed undergrowth (MFCU)	Sherubby (3)	26-50% (2)	Low (1)
Dense Forest	5	13:48:30	5.83153	12.8267	761.5	2	Tree (5)	26.9	11.3376	Extremity (2)	2	Colonisation Forest (CF)	Sherubby (3)	0-25% (1)	Low (1)
Dense Forest	5	13:50:09	5.83153	12.8268	766.9	2	Tree (5)	15	4.77707	Extremity (2)	2	Colonisation Forest (CF)	Sherubby (3)	0-25% (1)	Low (1)
Dense Forest	5	14:00:41	5.83111	12.8263	756.8	2	Tree (5)	26	5.09554	Extremity (2)	3	Colonisation Forest (CF)	Sherubby (3)	0-25% (1)	Low (1)
Dense Forest	5	14:21:48	5.82974	12.8237	785.4	2	Tree (5)	6.5	2.78344	Extremity (2)	4	Colonisation Forest (CF)	Sherubby (3)	0-25% (1)	Low (1)
Dense Forest	5	14:56:28	5.82698	12.8189	712.8	2	Tree (5)	13	2.54777	Extremity (2)	5	Colonisation Forest (CF)	Sherubby (3)	0-25% (1)	Low (1)
Dense Forest	5	14:58:08	5.82699	12.819	723.5	2	Tree (5)	25	14.3312	Extremity (2)	5	Colonisation Forest (CF)	Sherubby (3)	0-25% (1)	Low (1)
Dense Forest	5	14:59:32	5.82702	12.8189	703.7	2	Tree (5)	32	8.28025	Extremity (2)	5	Colonisation Forest (CF)	Sherubby (3)	0-25% (1)	Low (1)
Dense Forest	5	08:51:47	5.82251	12.8114	731.5	2	Tree (5)	9.2	8.56688	Extremity (2)	6	Galery forest (GF)	Sherubby (3)	26-50% (2)	Low (1)
Dense Forest	6	17:23:22	5.79821	12.7694	727.8	2	Tree (5)	5.6	3.50318	Extremity (2)	7	Liana Forest (LF)	Lianescent (2)	26-50% (2)	Low (1)
Dense Forest	7	13:16:27	5.77532	12.7303	727.6	2	Tree (5)	25.6	15.5732	Extremity (2)	8	Colonisation Forest (CF)	Sherubby (3)	0-25% (1)	Low (1)
Dense Forest	8	08:41:47	5.82149	12.8722	837	1	Tree (5)	7	12.1019	Extremity (2)	54	Mixed forest with opened undergrowth (MFOU)	Sherubby (3)	>75% (4)	Low (1)
Dense Forest	8	09:37:04	5.825	12.8791	769	1	Tree (5)	7	26.7516	Extremity (2)	55	Mixed forest with opened undergrowth (MFOU)	Sherubby (3)	>75% (4)	Moderate (2)
Dense Forest	8	09:38:30	5.82504	12.8791	763.6	1	Tree (5)	9	18.4713	Extremity (2)	55	Mixed forest with opened undergrowth (MFOU)	Sherubby (3)	>75% (4)	Moderate (2)
Dense Forest	8	09:45:18	5.8256	12.8792	772.2	1	Tree (5)	7	6.6879	Extremity (2)	55	Mixed forest with opened undergrowth (MFOU)	Sherubby (3)	>75% (4)	Moderate (2)
Dense Forest	8	09:47:03	5.82577	12.8792	757.7	1	Tree (5)	6	7.00637	Extremity (2)	55	Mixed forest with opened undergrowth (MFOU)	Sherubby (3)	>75% (4)	Moderate (2)
Dense Forest	8	09:48:48	5.82561	12.8792	735.1	1	Tree (5)	6	10.828	Extremity (2)	55	Mixed forest with opened undergrowth (MFOU)	Sherubby (3)	>75% (4)	Moderate (2)
Dense Forest	8	10:26:38	5.82721	12.8818	768.1	1	Tree (5)	6	10.5096	Extremity (2)	56	Mixed forest with opened undergrowth (MFOU)	Sherubby (3)	>75% (4)	Low (1)
Dense Forest	9	13:21:20	5.80272	12.8401	765.5	1	Tree (5)	7	17.8344	Extremity (2)	52	Galery forest (GF)	Herbaceous (1)	>75% (4)	Low (1)
Dense Forest	9	13:23:43	5.80267	12.8404	752.4	1	Tree (5)	5	6.6879	Extremity (2)	52	Galery forest (GF)	Herbaceous (1)	>75% (4)	Low (1)
Dense Forest	9	13:33:26	5.80355	12.8417	746.6	1	Tree (5)	12	9.55414	Extremity (2)	53	Mixed forest with closed undergrowth (MFCU)	Sherubby (3)	>75% (4)	Low (1)
Dense Forest	9	13:34:30	5.80355	12.8417	736.1	1	Tree (5)	14	26.7516	Extremity (2)	53	Mixed forest with closed undergrowth (MFCU)	Sherubby (3)	>75% (4)	Low (1)
Dense Forest	9	13:36:00	5.80361	12.8418	748.8	1	Tree (5)	16	13.3758	Extremity (2)	53	Mixed forest with closed undergrowth (MFCU)	Sherubby (3)	>75% (4)	Low (1)
Dense Forest	12	11:26:30	5.80142	12.9002	734.3	1	Tree (5)	4	3.18471	Extremity (2)	44	Colonisation Forest (CF)	Sherubby (3)	51-75% (3)	Low (1)
Dense Forest	12	11:28:55	5.80139	12.9001	727.8	1	Tree (5)	3	3.50318	Extremity (2)	44	Colonisation Forest (CF)	Sherubby (3)	51-75% (3)	Low (1)
Dense Forest	12	11:31:44	5.80135	12.9001	732.9	1	Tree (5)	6	3.50318	Extremity (2)	44	Colonisation Forest (CF)	Sherubby (3)	51-75% (3)	Low (1)
Dense Forest	12	11:33:18	5.80135	12.9001	741.4	1	Tree (5)	6	3.82166	Extremity (2)	44	Colonisation Forest (CF)	Sherubby (3)	51-75% (3)	Low (1)
Dense Forest	12	11:34:34	5.80141	12.9001	730.5	1	Tree (5)	3	4.14013	Extremity (2)	44	Colonisation Forest (CF)	Sherubby (3)	51-75% (3)	Low (1)
Dense Forest	12	11:37:54	5.80136	12.8999	743	1	Tree (5)	11	5.73248	Extremity (2)	44	Colonisation Forest (CF)	Sherubby (3)	51-75% (3)	Low (1)
Dense Forest	12	12:31:05	5.80423	12.8909		1	Tree (5)	6	7.96178	Extremity (2)	45	Mixed forest with closed undergrowh and maranthaceae (MFCUM)	Herbaceous (1)	>75% (4)	Low (1)
Dense Forest	12	12:32:20	5.79619	12.8902	702.4	1	Tree (5)	5	6.05096	Extremity (2)	45	Mixed forest with closed undergrowh and maranthaceae (MFCUM)	Herbaceous (1)	>75% (4)	Low (1)
Dense Forest	13	08:38:40	5.77302	12.8486		1	Tree (5)	9	14.0127	Extremity (2)	46	Galery forest (GF)	Herbaceous (1)	51-75% (3)	Low (1)
Dense Forest	13	08:41:07	5.77201	12.8502	702.6	1	Attached ligneous (1)	12	0	Extremity (2)	46	Galery forest (GF)	Herbaceous (1)	51-75% (3)	Low (1)
Dense Forest	13	08:42:51	5.77191	12.8501	711.3	1	Tree (5)	14	11.465	Extremity (2)	46	Galery forest (GF)	Herbaceous (1)	51-75% (3)	Low (1)
Dense Forest	13	08:45:13	5.77172	12.85	740.6	1	Tree (5)	5	8.9172	Trunck (1)	46	Galery forest (GF)	Herbaceous (1)	51-75% (3)	Low (1)
Dense Forest	13	08:47:09	5.77175	12.8501	731.7	1	Tree (5)	12	17.8344	Extremity (2)	46	Galery forest (GF)	Herbaceous (1)	51-75% (3)	Low (1)
Dense Forest	13	08:48:29	5.77182	12.85	694.7	1	Tree (5)	9	22.9299	Extremity (2)	46	Galery forest (GF)	Herbaceous (1)	51-75% (3)	Low (1)
Dense Forest	13	08:49:29	5.77175	12.8501	709.9	1	Tree (5)	4	8.9172	Extremity (2)	46	Galery forest (GF)	Herbaceous (1)	51-75% (3)	Low (1)
Dense Forest	13	08:55:15	5.77267	12.8507	985.2	1	Tree (5)	2	4.4586	Trunck (1)	46	Galery forest (GF)	Herbaceous (1)	51-75% (3)	Low (1)
Dense Forest	13	08:56:37	5.77194	12.8503	858.1	1	Tree (5)	6	7.64331	Extremity (2)	46	Galery forest (GF)	Herbaceous (1)	51-75% (3)	Low (1)
Dense Forest	13	10:56:36	5.77314	12.8494		1	Tree (5)	8	16.5605	Extremity (2)	46	Colonisation Forest (CF)	Sherubby (3)	51-75% (3)	Low (1)
Dense Forest	13	10:57:54	5.77144	12.8497	725.2	1	Tree (5)	15	30.5732	Extremity (2)	46	Colonisation Forest (CF)	Sherubby (3)	51-75% (3)	Low (1)
Dense Forest	13	11:02:51	5.7713	12.8492	727.1	1	Tree (5)	9	5.09554	Extremity (2)	46	Colonisation Forest (CF)	Sherubby (3)	51-75% (3)	Low (1)
Dense Forest	13	11:04:10	5.77126	12.8492	706.5	1	Tree (5)	16	10.5096	Extremity (2)	46	Colonisation Forest (CF)	Sherubby (3)	51-75% (3)	Low (1)
Dense Forest	13	11:06:26	5.77109	12.8493	741.2	1	Tree (5)	3	8.9172	Extremity (2)	46	Colonisation Forest (CF)	Sherubby (3)	51-75% (3)	Low (1)
Dense Forest	13	11:08:45	5.77118	12.8492	722.9	1	Tree (5)	7	7.64331	Extremity (2)	46	Colonisation Forest (CF)	Sherubby (3)	51-75% (3)	Low (1)
Dense Forest	13	11:09:59	5.77104	12.8493	757.2	1	Tree (5)	7	3.82166	Extremity (2)	46	Colonisation Forest (CF)	Sherubby (3)	51-75% (3)	Low (1)
Dense Forest	13	11:12:26	5.77113	12.8491	703.9	1	Tree (5)	8	9.23567	Extremity (2)	46	Colonisation Forest (CF)	Sherubby (3)	51-75% (3)	Low (1)
Dense Forest	13	11:13:47	5.77104	12.849	722.9	1	Tree (5)	6	5.73248	Trunck (1)	46	Colonisation Forest (CF)	Sherubby (3)	51-75% (3)	Low (1)
Dense Forest	13	11:16:31	5.77096	12.8489	728.3	1	Tree (5)	8	21.6561	Extremity (2)	46	Colonisation Forest (CF)	Sherubby (3)	51-75% (3)	Low (1)
Dense Forest	13	11:38:04	5.76997	12.8461	702.8	1	Tree (5)	17	34.3949	Extremity (2)	47	Galery forest (GF)	Herbaceous (1)	>75% (4)	Flat (0)
Dense Forest	13	11:39:15	5.76995	12.8461	691.2	1	Tree (5)	15	28.0255	Extremity (2)	47	Galery forest (GF)	Herbaceous (1)	>75% (4)	Flat (0)
Dense Forest	13	11:43:33	5.76941	12.8457	708.3	1	Tree (5)	4	1.91083	Trunck (1)	47	Colonisation Forest (CF)	Sherubby (3)	>75% (4)	Low (1)
Dense Forest	13	11:46:32	5.76917	12.8453	715.6	1	Tree (5)	3	4.4586	Trunck (1)	47	Colonisation Forest (CF)	Sherubby (3)	51-75% (3)	Low (1)
Dense Forest	14	09:12:23	5.74895	12.8102	448.6	1	Tree (5)	5	8.9172	Extremity (2)	48	Colonisation Forest (CF)	Sherubby (3)	51-75% (3)	Low (1)
Dense Forest	14	09:13:28	5.74889	12.8105	617.1	1	Tree (5)	7	18.4713	Extremity (2)	48	Colonisation Forest (CF)	Sherubby (3)	51-75% (3)	Low (1)
Dense Forest	14	09:29:41	5.74741	12.808	734.3	1	Tree (5)	14	47.1338	Extremity (2)	49	Galery forest (GF)	Herbaceous (1)	>75% (4)	Low (1)
Dense Forest	14	09:46:23	5.74597	12.805	784.8	1	Tree (5)	5	17.8344	Trunck (1)	50	Colonisation Forest (CF)	Sherubby (3)	51-75% (3)	Low (1)
Dense Forest	14	09:49:41	5.74557	12.805	715.9	1	Tree (5)	35	28.0255	Extremity (2)	50	Colonisation Forest (CF)	Sherubby (3)	51-75% (3)	Low (1)
Dense Forest	15	13:37:24	5.72656	12.7729	790.8	1	Tree (5)	3	7.00637	Extremity (2)	51	Colonisation Forest (CF)	Sherubby (3)	51-75% (3)	Low (1)
Dense Forest	16	13:17:15	5.76786	12.9059	697	1	Tree (5)	9	14.3312	Extremity (2)	43	Colonisation Forest (CF)	Sherubby (3)	51-75% (3)	Low (1)
Dense Forest	16	14:11:30	5.77334	12.9146	711.1	1	Tree (5)	5	3.82166	Extremity (2)	44	Colonisation Forest (CF)	Sherubby (3)	51-75% (3)	Low (1)
Dense Forest	17	14:44:20	5.7479	12.8681		1	Tree (5)	16	49.6815	Extremity (2)	39	Galery forest (GF)	Herbaceous (1)	51-75% (3)	Flat (0)
Dense Forest	17	14:46:28	5.74388	12.8646	703.7	1	Tree (5)	18	38.8535	Extremity (2)	39	Galery forest (GF)	Herbaceous (1)	51-75% (3)	Flat (0)
Dense Forest	17	14:47:57	5.74378	12.8646	665.7	1	Tree (5)	12	29.9363	Extremity (2)	39	Galery forest (GF)	Herbaceous (1)	51-75% (3)	Flat (0)
Dense Forest	17	09:08:46	5.74494	12.8661	381.3	1	Tree (5)	3	10.1911	Trunck (1)	40	Galery forest (GF)	Herbaceous (1)	51-75% (3)	Flat (0)
Dense Forest	17	09:22:53	5.74637	12.8688	661.5	1	Tree (5)	3	5.73248	Trunck (1)	41	Colonisation Forest (CF)	Sherubby (3)	51-75% (3)	Low (1)
Dense Forest	17	09:34:00	5.7475	12.8709	701.7	1	Tree (5)	6	14.0127	Trunck (1)	42	Colonisation Forest (CF)	Sherubby (3)	51-75% (3)	Low (1)
Dense Forest	17	09:38:48	5.74787	12.8717	718.1	1	Tree (5)	3	6.6879	Trunck (1)	42	Colonisation Forest (CF)	Sherubby (3)	51-75% (3)	Low (1)
Dense Forest	17	09:40:32	5.74784	12.8717	716.5	1	Tree (5)	8	12.1019	Extremity (2)	42	Colonisation Forest (CF)	Sherubby (3)	51-75% (3)	Low (1)
Dense Forest	18	09:57:30	5.7218	12.8264	682.4	1	Tree (5)	2	5.09554	Extremity (2)	38	Colonisation Forest (CF)	Sherubby (3)	51-75% (3)	Low (1)
Dense Forest	19	11:31:23	5.69191	12.7755	701.7	1	Tree (5)	8	14.0127	Extremity (2)	37	Colonisation Forest (CF)	Sherubby (3)	51-75% (3)	Moderate (2)
Dense Forest	19	11:35:18	5.69208	12.7757	725	1	Tree (5)	7	6.6879	Extremity (2)	37	Colonisation Forest (CF)	Sherubby (3)	51-75% (3)	Moderate (2)
Dense Forest	19	11:36:39	5.69203	12.7756	718.2	1	Tree (5)	9	6.6879	Extremity (2)	37	Colonisation Forest (CF)	Sherubby (3)	51-75% (3)	Moderate (2)
Dense Forest	19	11:38:48	5.6921	12.7756	711.9	1	Tree (5)	5	12.1019	Extremity (2)	37	Colonisation Forest (CF)	Sherubby (3)	51-75% (3)	Moderate (2)
Dense Forest	19	11:43:06	5.69214	12.7757	728.3	1	Mixte (4)	3	13.3758	Trunck (1)	37	Colonisation Forest (CF)	Sherubby (3)	51-75% (3)	Moderate (2)
Dense Forest	19	11:46:13	5.69217	12.7757	710.8	1	Tree (5)	5	3.82166	Trunck (1)	37	Colonisation Forest (CF)	Sherubby (3)	51-75% (3)	Moderate (2)
Dense Forest	20	10:31:21	5.74691	12.9325	717.6	2	Tree (5)	3	3.82166	Extremity (2)	36	Galery forest (GF)	Sherubby (3)	51-75% (3)	Low (1)
Dense Forest	25	15:20:54	5.68897	12.8963	744.2	2	Tree (5)	8.3	4.61783	Extremity (2)	17	Colonisation Forest (CF)	Herbaceous (1)	26-50% (2)	Moderate (2)
Dense Forest	25	15:23:31	5.68888	12.8961	741.6	2	Tree (5)	12	5.73248	Trunck (1)	17	Colonisation Forest (CF)	Herbaceous (1)	26-50% (2)	Moderate (2)
Dense Forest	27	11:21:26	5.64409	12.8191	734.6	2	Tree (5)	15.3	6.6879	Trunck (1)	18	Colonisation Forest (CF)	Sherubby (3)	26-50% (2)	Moderate (2)
Dense Forest	27	11:36:35	5.64271	12.8166	724.6	2	Tree (5)	10	3.69427	Trunck (1)	19	Colonisation Forest (CF)	Lianescent (2)	26-50% (2)	Moderate (2)
Dense Forest	27	11:38:43	5.64264	12.8164	710.7	2	Tree (5)	12.3	6.6879	Extremity (2)	19	Colonisation Forest (CF)	Lianescent (2)	26-50% (2)	Moderate (2)
Dense Forest	27	11:49:27	5.64143	12.8147	680.3	2	Tree (5)	5.6	6.6879	Extremity (2)	20	Colonisation Forest (CF)	Lianescent (2)	26-50% (2)	Moderate (2)
Dense Forest	27	11:51:03	5.64139	12.8147	685.7	2	Tree (5)	32	11.5287	Extremity (2)	20	Colonisation Forest (CF)	Lianescent (2)	26-50% (2)	Moderate (2)
Dense Forest	28	11:10:21	5.68655	12.9544	755.3	2	Tree (5)	6.2	6.6879	Trunck (1)	26	Liana Forest (LF)	Lianescent (2)	0-25% (1)	Moderate (2)
Dense Forest	28	11:13:47	5.68695	12.9547	762.5	2	Tree (5)	4.5	3.18471	Trunck (1)	26	Liana Forest (LF)	Lianescent (2)	0-25% (1)	Moderate (2)
Dense Forest	28	11:31:44	5.68794	12.9571	732.1	2	Tree (5)	21	11.465	Trunck (1)	27	Liana Forest (LF)	Lianescent (2)	0-25% (1)	Moderate (2)
Dense Forest	29	15:36:52	5.66116	12.911	739.8	2	Tree (5)	2.3	3.18471	Trunck (1)	25	Colonisation Forest (CF)	Herbaceous (1)	26-50% (2)	Moderate (2)
Dense Forest	29	15:38:13	5.66124	12.9111	738.6	2	Tree (5)	8.3	3.82166	Trunck (1)	25	Colonisation Forest (CF)	Herbaceous (1)	26-50% (2)	Moderate (2)
Dense Forest	29	15:39:46	5.66132	12.9111	712.6	2	Tree (5)	13	7.96178	Trunck (1)	25	Colonisation Forest (CF)	Herbaceous (1)	26-50% (2)	Moderate (2)
Dense Forest	30	09:31:58	5.63679	12.8695	745.1	2	Tree (5)	4.8	4.01274	Trunck (1)	23	Liana Forest (LF)	Lianescent (2)	0-25% (1)	Moderate (2)
Dense Forest	30	10:24:07	5.6399	12.8745	726.4	2	Tree (5)	4.75	6.6879	Trunck (1)	24	Liana Forest (LF)	Lianescent (2)	0-25% (1)	Moderate (2)
Dense Forest	31	10:43:57	5.60883	12.8222	690.4	2	Tree (5)	5	3.28025	Trunck (1)	21	Galery forest (GF)	Herbaceous (1)	26-50% (2)	Moderate (2)
Dense Forest	31	10:56:50	5.61013	12.8235	729.6	2	Minimum (3)	0	0	Ground (0)	22	Liana Forest (LF)	Lianescent (2)	0-25% (1)	Moderate (2)
Dense Forest	32	10:55:55	5.661	12.974	702.5	2	Tree (5)	6	3.82166	Trunck (1)	28	Galery forest (GF)	Sherubby (3)	26-50% (2)	Moderate (2)
Dense Forest	32	10:57:18	5.661	12.9739	707	2	Tree (5)	4.5	3.82166	Trunck (1)	28	Galery forest (GF)	Sherubby (3)	26-50% (2)	Moderate (2)
Dense Forest	32	11:03:13	5.6604	12.9728		2	Tree (5)	5.3	6.6879	Trunck (1)	29	Liana Forest (LF)	Lianescent (2)	26-50% (2)	Moderate (2)
Dense Forest	32	11:04:56	5.66053	12.9729	685.7	2	Tree (5)	6.9	4.14013	Trunck (1)	29	Liana Forest (LF)	Lianescent (2)	26-50% (2)	Moderate (2)
Dense Forest	32	11:06:34	5.66048	12.9728	702.1	2	Tree (5)	18.6	6.6879	Trunck (1)	29	Liana Forest (LF)	Lianescent (2)	26-50% (2)	Moderate (2)
Dense Forest	32	11:28:53	5.66022	12.9725	707.6	2	Tree (5)	10	6.6879	Trunck (1)	30	Galery forest (GF)	Sherubby (3)	26-50% (2)	Moderate (2)
Dense Forest	32	11:30:22	5.66026	12.9725	698.4	2	Tree (5)	15	5.09554	Trunck (1)	30	Galery forest (GF)	Sherubby (3)	26-50% (2)	Moderate (2)
Dense Forest	32	11:31:26	5.66037	12.9726	722.3	2	Tree (5)	22	7.32484	Extremity (2)	30	Galery forest (GF)	Sherubby (3)	26-50% (2)	Moderate (2)
Dense Forest	32	11:32:34	5.6602	12.9727	709.5	2	Tree (5)	21	8.28025	Trunck (1)	30	Galery forest (GF)	Sherubby (3)	26-50% (2)	Moderate (2)
Dense Forest	32	11:33:35	5.66017	12.9726	733	2	Tree (5)	25	8.28025	Trunck (1)	30	Galery forest (GF)	Sherubby (3)	26-50% (2)	Moderate (2)
Dense Forest	32	11:34:43	5.66016	12.9726	724	2	Tree (5)	12	7.32484	Trunck (1)	30	Galery forest (GF)	Sherubby (3)	26-50% (2)	Moderate (2)
Dense Forest	32	11:49:55	5.659	12.9697	740.2	2	Tree (5)	10	7.32484	Trunck (1)	31	Liana Forest (LF)	Lianescent (2)	26-50% (2)	Moderate (2)
Dense Forest	32	12:03:46	5.65733	12.9674	746.5	2	Tree (5)	21	6.6879	Extremity (2)	32	Colonisation Forest (CF)	Sherubby (3)	0-25% (1)	Moderate (2)
Dense Forest	32	12:04:58	5.65741	12.9674	709.9	2	Tree (5)	25	11.465	Extremity (2)	32	Colonisation Forest (CF)	Sherubby (3)	0-25% (1)	Moderate (2)
Dense Forest	34	10:31:52	5.60884	12.8841	709.2	2	Tree (5)	5.6	6.6879	Trunck (1)	33	Colonisation Forest (CF)	Herbaceous (1)	26-50% (2)	Moderate (2)
Dense Forest	37	14:47:10	5.60857	12.9466	730.4	2	Tree (5)	2.6	6.6879	Trunck (1)	34	Liana Forest (LF)	Lianescent (2)	26-50% (2)	Moderate (2)
Dense Forest	37	14:48:15	5.60859	12.9467	741.7	2	Tree (5)	25	15.2866	Extremity (2)	34	Liana Forest (LF)	Lianescent (2)	26-50% (2)	Moderate (2)
Dense Forest	37	14:49:11	5.60865	12.9466	721.3	2	Tree (5)	14	5.09554	Trunck (1)	34	Liana Forest (LF)	Lianescent (2)	26-50% (2)	Moderate (2)
Dense Forest	37	15:25:49	5.61139	12.9514	691.5	2	Tree (5)	25	17.8344	Trunck (1)	35	Galery forest (GF)	Sherubby (3)	26-50% (2)	Moderate (2)
Forest savanna	48	13:37:09	5.97768	12.615		1	Tree (5)	25	29.2994	Trunck (1)	97	Galery forest (GF)	Sherubby (3)	>75% (4)	Steep (3)
Forest savanna	48	13:38:50	5.97773	12.6151		1	Tree (5)	7	6.36943	Extremity (2)	97	Galery forest (GF)	Sherubby (3)	>75% (4)	Steep (3)
Forest savanna	48	13:41:58	5.97768	12.6152		1	Tree (5)	6	6.36943	Extremity (2)	97	Galery forest (GF)	Sherubby (3)	>75% (4)	Steep (3)
Forest savanna	48	13:43:28	5.97765	12.6151		1	Tree (5)	6	6.36943	Extremity (2)	97	Galery forest (GF)	Sherubby (3)	>75% (4)	Steep (3)
Forest savanna	48	13:44:27	5.97768	12.6151		1	Tree (5)	5	6.36943	Extremity (2)	97	Galery forest (GF)	Sherubby (3)	>75% (4)	Steep (3)
Forest savanna	48	13:44:58	5.9777	12.6151		1	Tree (5)	8	23.5669	Extremity (2)	97	Galery forest (GF)	Sherubby (3)	>75% (4)	Steep (3)
Forest savanna	48	13:45:28	5.97766	12.6151		1	Tree (5)	5	7.64331	Extremity (2)	97	Galery forest (GF)	Sherubby (3)	>75% (4)	Steep (3)
Forest savanna	48	13:45:58	5.97768	12.6151		1	Tree (5)	9	3.82166	Extremity (2)	97	Galery forest (GF)	Sherubby (3)	>75% (4)	Steep (3)
Forest savanna	48	13:46:58	5.97761	12.6151		1	Tree (5)	8	3.82166	Extremity (2)	97	Galery forest (GF)	Sherubby (3)	>75% (4)	Steep (3)
Forest savanna	48	13:48:28	5.97768	12.6152		1	Tree (5)	8	12.1019	Extremity (2)	97	Galery forest (GF)	Sherubby (3)	>75% (4)	Steep (3)
Forest savanna	48	13:50:28	5.97764	12.6151		1	Tree (5)	10	12.1019	Extremity (2)	97	Galery forest (GF)	Sherubby (3)	>75% (4)	Steep (3)
Forest savanna	48	13:53:28	5.97783	12.6152		1	Tree (5)	4	7.32484	Extremity (2)	97	Galery forest (GF)	Sherubby (3)	>75% (4)	Steep (3)
Forest savanna	48	13:55:28	5.97783	12.6152		1	Tree (5)	3	7.32484	Extremity (2)	97	Galery forest (GF)	Sherubby (3)	>75% (4)	Steep (3)
Forest savanna	48	13:57:28	5.97783	12.6153		1	Tree (5)	6	5.73248	Extremity (2)	97	Galery forest (GF)	Sherubby (3)	>75% (4)	Steep (3)
Forest savanna	48	13:58:28	5.9778	12.6152		1	Tree (5)	5	5.73248	Extremity (2)	97	Colonisation Forest (CF)	Lianescent (2)	>75% (4)	Steep (3)
Forest savanna	48	14:00:58	5.97792	12.6153		1	Tree (5)	6	3.82166	Extremity (2)	97	Colonisation Forest (CF)	Lianescent (2)	>75% (4)	Steep (3)
Forest savanna	48	14:29:38	5.97892	12.6173		1	Tree (5)	4	9.55414	Extremity (2)	98	Colonisation Forest (CF)	Lianescent (2)	51-75% (3)	Steep (3)
Forest savanna	48	14:32:08	5.97894	12.6173		1	Tree (5)	16	12.1019	Extremity (2)	98	Colonisation Forest (CF)	Lianescent (2)	51-75% (3)	Steep (3)
Forest savanna	48	14:34:08	5.97895	12.6173		1	Tree (5)	3	6.6879	Extremity (2)	98	Colonisation Forest (CF)	Lianescent (2)	51-75% (3)	Steep (3)
Forest savanna	48	15:30:26	5.98181	12.6218		1	Tree (5)	13	8.9172	Trunck (1)	99	Colonisation Forest (CF)	Lianescent (2)	51-75% (3)	Moderate (2)
Forest savanna	48	15:30:56	5.98186	12.6218		1	Tree (5)	6	13.6943	Extremity (2)	99	Colonisation Forest (CF)	Lianescent (2)	51-75% (3)	Moderate (2)
Forest savanna	48	15:31:26	5.9819	12.6219		1	Tree (5)	12	13.6943	Extremity (2)	99	Colonisation Forest (CF)	Lianescent (2)	51-75% (3)	Moderate (2)
Forest savanna	48	15:31:55	5.98193	12.622		1	Tree (5)	14	17.5159	Extremity (2)	99	Colonisation Forest (CF)	Lianescent (2)	51-75% (3)	Moderate (2)
Forest savanna	48	08:25:02	5.98602	12.6291		1	Tree (5)	6	14.9682	Extremity (2)	100	Galery forest (GF)	Herbaceous (1)	>75% (4)	Steep (3)
Forest savanna	48	08:25:31	5.98602	12.6291		1	Tree (5)	13	12.7389	Extremity (2)	100	Galery forest (GF)	Herbaceous (1)	>75% (4)	Steep (3)
Forest savanna	48	08:28:02	5.98605	12.6292		1	Tree (5)	10	12.7389	Extremity (2)	100	Galery forest (GF)	Herbaceous (1)	>75% (4)	Steep (3)
Forest savanna	48	08:30:02	5.98602	12.6292		1	Tree (5)	7	8.28025	Extremity (2)	100	Galery forest (GF)	Herbaceous (1)	>75% (4)	Steep (3)
Forest savanna	48	08:31:32	5.98605	12.6292		1	Tree (5)	7	4.4586	Extremity (2)	100	Galery forest (GF)	Herbaceous (1)	>75% (4)	Steep (3)
Forest savanna	48	08:33:01	5.98607	12.6291		1	Tree (5)	5	6.36943	Extremity (2)	100	Galery forest (GF)	Herbaceous (1)	>75% (4)	Steep (3)
Forest savanna	48	08:34:02	5.9861	12.6293		1	Tree (5)	7	2.54777	Extremity (2)	100	Galery forest (GF)	Herbaceous (1)	>75% (4)	Steep (3)
Forest savanna	48	08:37:02	5.98612	12.6291		1	Ligneous (2)	15	3.82166	Extremity (2)	100	Galery forest (GF)	Herbaceous (1)	>75% (4)	Steep (3)
Forest savanna	48	08:38:02	5.98609	12.6293		1	Tree (5)	5	9.23567	Extremity (2)	100	Galery forest (GF)	Herbaceous (1)	>75% (4)	Steep (3)
Forest savanna	48	08:40:01	5.98614	12.6292		1	Tree (5)	5	9.23567	Extremity (2)	100	Galery forest (GF)	Herbaceous (1)	>75% (4)	Steep (3)
Forest savanna	48	08:41:02	5.98608	12.6293		1	Tree (5)	4	9.23567	Extremity (2)	100	Galery forest (GF)	Herbaceous (1)	>75% (4)	Steep (3)
Forest savanna	48	08:42:02	5.98608	12.6293		1	Tree (5)	4	9.23567	Extremity (2)	100	Galery forest (GF)	Herbaceous (1)	>75% (4)	Steep (3)
Forest savanna	48	08:43:31	5.9862	12.6294		1	Ligneous (2)	3	3.82166	Extremity (2)	100	Galery forest (GF)	Herbaceous (1)	>75% (4)	Steep (3)
Forest savanna	48	08:44:32	5.98616	12.6293		1	Tree (5)	5	9.87261	Extremity (2)	100	Galery forest (GF)	Herbaceous (1)	>75% (4)	Steep (3)
Forest savanna	48	08:45:32	5.98611	12.6293		1	Tree (5)	6	9.87261	Extremity (2)	100	Galery forest (GF)	Herbaceous (1)	>75% (4)	Steep (3)
Forest savanna	48	08:46:32	5.98614	12.6293		1	Tree (5)	5	9.87261	Extremity (2)	100	Galery forest (GF)	Herbaceous (1)	>75% (4)	Steep (3)
Forest savanna	48	08:57:35	5.98617	12.6293		1	Tree (5)	12	9.23567	Extremity (2)	100	Galery forest (GF)	Herbaceous (1)	>75% (4)	Steep (3)
Forest savanna	48	08:59:35	5.98614	12.6294		1	Ligneous (2)	5	0	Extremity (2)	100	Galery forest (GF)	Herbaceous (1)	>75% (4)	Steep (3)
Forest savanna	48	09:02:05	5.98615	12.6293		1	Tree (5)	5	3.82166	Extremity (2)	100	Galery forest (GF)	Herbaceous (1)	>75% (4)	Steep (3)
Forest savanna	48	09:04:05	5.9862	12.6294		1	Tree (5)	10	8.9172	Extremity (2)	100	Galery forest (GF)	Herbaceous (1)	>75% (4)	Steep (3)
Forest savanna	48	09:06:05	5.98616	12.6293		1	Tree (5)	12	11.7834	Extremity (2)	100	Galery forest (GF)	Herbaceous (1)	>75% (4)	Steep (3)
Forest savanna	48	09:07:35	5.98631	12.6295		1	Tree (5)	33	53.5032	Extremity (2)	100	Galery forest (GF)	Herbaceous (1)	>75% (4)	Steep (3)
Forest savanna	48	09:11:05	5.98624	12.6297		1	Tree (5)	5	5.09554	Extremity (2)	100	Galery forest (GF)	Herbaceous (1)	>75% (4)	Steep (3)
Forest savanna	48	09:12:05	5.98631	12.6296		1	Tree (5)	3	4.4586	Extremity (2)	100	Galery forest (GF)	Herbaceous (1)	>75% (4)	Steep (3)
Forest savanna	48	09:13:35	5.98628	12.6297		1	Tree (5)	7	4.4586	Extremity (2)	100	Galery forest (GF)	Herbaceous (1)	>75% (4)	Steep (3)
Forest savanna	48	09:14:35	5.98628	12.6298		1	Tree (5)	5	4.4586	Extremity (2)	100	Galery forest (GF)	Herbaceous (1)	>75% (4)	Steep (3)
Forest savanna	48	09:19:04	5.98628	12.6298		1	Tree (5)	8	5.41401	Extremity (2)	100	Galery forest (GF)	Herbaceous (1)	>75% (4)	Steep (3)
Forest savanna	48	09:21:35	5.98638	12.6299		1	Tree (5)	9	5.41401	Extremity (2)	100	Galery forest (GF)	Herbaceous (1)	>75% (4)	Steep (3)
Forest savanna	48	09:22:35	5.98635	12.6299		1	Tree (5)	13	14.0127	Extremity (2)	100	Galery forest (GF)	Herbaceous (1)	>75% (4)	Steep (3)
Forest savanna	48	09:26:05	5.98647	12.63		1	Tree (5)	8	6.05096	Extremity (2)	100	Galery forest (GF)	Herbaceous (1)	>75% (4)	Steep (3)
Forest savanna	54	09:36:27	5.95163	12.6332		1	Tree (5)	4	8.28025	Extremity (2)	72	Galery forest (GF)	Sherubby (3)	>75% (4)	Steep (3)
Forest savanna	56	11:10:27	5.90815	12.5589		1	Tree (5)	17	21.6561	Extremity (2)	73	Colonisation Forest (CF)	Sherubby (3)	>75% (4)	Low (1)
Forest savanna	56	11:12:27	5.90819	12.5588		1	Tree (5)	12	35.6688	Extremity (2)	73	Colonisation Forest (CF)	Sherubby (3)	>75% (4)	Low (1)
Forest savanna	56	11:54:49	5.90712	12.5569		1	Tree (5)	14	18.4713	Extremity (2)	74	Colonisation Forest (CF)	Sherubby (3)	>75% (4)	Low (1)
Forest savanna	56	11:56:49	5.90699	12.5569		1	Tree (5)	9	18.4713	Extremity (2)	74	Colonisation Forest (CF)	Sherubby (3)	>75% (4)	Low (1)
Forest savanna	56	12:01:19	5.90662	12.5564		1	Tree (5)	24	52.2293	Extremity (2)	75	Colonisation Forest (CF)	Sherubby (3)	>75% (4)	Low (1)
Forest savanna	56	12:17:19	5.90606	12.5554		1	Tree (5)	12	15.6051	Extremity (2)	76	Colonisation Forest (CF)	Lianescent (2)	>75% (4)	Low (1)
Forest savanna	56	12:20:19	5.90608	12.5554		1	Tree (5)	14	18.4713	Extremity (2)	76	Colonisation Forest (CF)	Lianescent (2)	>75% (4)	Low (1)
Forest savanna	56	12:22:19	5.90601	12.5553		1	Tree (5)	20	20.3822	Extremity (2)	76	Colonisation Forest (CF)	Lianescent (2)	>75% (4)	Low (1)
Forest savanna	56	12:23:49	5.90601	12.5553		1	Tree (5)	21	20.3822	Extremity (2)	76	Colonisation Forest (CF)	Lianescent (2)	>75% (4)	Low (1)
Forest savanna	56	12:24:18	5.90596	12.5555		1	Tree (5)	19	20.3822	Extremity (2)	76	Colonisation Forest (CF)	Lianescent (2)	>75% (4)	Low (1)
Forest savanna	56	12:24:49	5.90599	12.5554		1	Tree (5)	18	24.2038	Extremity (2)	76	Colonisation Forest (CF)	Lianescent (2)	>75% (4)	Low (1)
Forest savanna	56	12:25:16	5.90598	12.5554		1	Tree (5)	23	24.2038	Extremity (2)	76	Colonisation Forest (CF)	Lianescent (2)	>75% (4)	Low (1)
Forest savanna	56	12:30:22	5.90603	12.5553		1	Tree (5)	25	24.2038	Extremity (2)	76	Colonisation Forest (CF)	Lianescent (2)	>75% (4)	Low (1)
Forest savanna	56	12:30:52	5.90596	12.5553		1	Tree (5)	21	7.64331	Extremity (2)	76	Colonisation Forest (CF)	Lianescent (2)	>75% (4)	Low (1)
Forest savanna	56	13:26:18	5.90221	12.5484		1	Tree (5)	14	16.242	Extremity (2)	77	Galery forest (GF)	Sherubby (3)	>75% (4)	Low (1)
Forest savanna	63	09:18:30	5.87312	12.561	755.7	1	Tree (5)	5	11.1465	Extremity (2)	65	Galery forest (GF)	Lianescent (2)	51-75% (3)	Flat (0)
Forest savanna	63	15:11:48	5.88152	12.576	700.9	1	Tree (5)	10	17.8344	Trunck (1)	65	Colonisation Forest (CF)	Sherubby (3)	51-75% (3)	Low (1)
Forest savanna	65	13:54:51	5.97377	12.797	802.6	1	Mixte (4)	4	13.0573	Trunck (1)	57	Colonisation Forest (CF)	Herbaceous (1)	51-75% (3)	Low (1)
Forest savanna	68	11:28:26	5.90209	12.6739	706	1	Mixte (4)	20	27.0701	Extremity (2)	58	Galery forest (GF)	Herbaceous (1)	51-75% (3)	Low (1)
Forest savanna	68	11:31:29	5.90215	12.6741	714.8	1	Tree (5)	20	27.0701	Extremity (2)	58	Galery forest (GF)	Herbaceous (1)	51-75% (3)	Low (1)
Forest savanna	68	11:34:47	5.90217	12.674	740.7	1	Mixte (4)	18	27.0701	Extremity (2)	58	Galery forest (GF)	Herbaceous (1)	51-75% (3)	Low (1)
Forest savanna	68	11:37:02	5.90227	12.6741	725	1	Mixte (4)	18	27.0701	Extremity (2)	58	Galery forest (GF)	Herbaceous (1)	51-75% (3)	Low (1)
Forest savanna	68	12:06:38	5.90172	12.673	736.9	1	Tree (5)	7	21.0191	Trunck (1)	59	Colonisation Forest (CF)	Sherubby (3)	26-50% (2)	Low (1)
Forest savanna	68	12:12:22	5.90181	12.6731	734.2	1	Tree (5)	3	11.465	Extremity (2)	59	Colonisation Forest (CF)	Sherubby (3)	51-75% (3)	Low (1)
Forest savanna	68	12:16:22	5.90176	12.673	742	1	Tree (5)	5	12.7389	Extremity (2)	59	Colonisation Forest (CF)	Sherubby (3)	51-75% (3)	Low (1)
Forest savanna	68	13:23:00	5.89865	12.6679	725.9	1	Tree (5)	11	14.9682	Extremity (2)	60	Galery forest (GF)	Herbaceous (1)	51-75% (3)	Flat (0)
Forest savanna	68	13:25:06	5.89866	12.6681	722.2	1	Tree (5)	12	14.9682	Extremity (2)	60	Galery forest (GF)	Herbaceous (1)	51-75% (3)	Flat (0)
Forest savanna	69	09:53:09	5.87966	12.6352	724.5	1	Mixte (4)	3	3.50318	Extremity (2)	61	Colonisation Forest (CF)	Lianescent (2)	26-50% (2)	Moderate (2)
Forest savanna	69	10:15:47	5.87929	12.6344	737.3	1	Tree (5)	12	22.9618	Trunck (1)	62	Galery forest (GF)	Sherubby (3)	51-75% (3)	Flat (0)
Forest savanna	69	10:18:34	5.87929	12.6345	738.6	1	Tree (5)	13	23.2803	Extremity (2)	62	Galery forest (GF)	Sherubby (3)	51-75% (3)	Flat (0)
Forest savanna	69	10:20:50	5.87928	12.6345	753.3	1	Tree (5)	11	23.2803	Extremity (2)	62	Galery forest (GF)	Sherubby (3)	51-75% (3)	Flat (0)
Forest savanna	69	10:25:11	5.87929	12.6344	689.6	1	Tree (5)	10	23.2803	Extremity (2)	62	Galery forest (GF)	Sherubby (3)	51-75% (3)	Flat (0)
Forest savanna	69	12:03:57	5.87656	12.63	714.6	1	Mixte (4)	17	28.9809	Extremity (2)	63	Colonisation Forest (CF)	Sherubby (3)	51-75% (3)	Moderate (2)
Forest savanna	69	12:10:51	5.87627	12.6299	734.5	1	Mixte (4)	4	10.9236	Extremity (2)	63	Colonisation Forest (CF)	Lianescent (2)	51-75% (3)	Moderate (2)
Forest savanna	70	15:43:10	5.85018	12.5853	726.8	1	Tree (5)	20	13.3758	Extremity (2)	64	Colonisation Forest (CF)	Sherubby (3)	51-75% (3)	Low (1)
Forest savanna	71	15:26:13	5.96912	12.8509	815.2	2	Attached ligneous (1)	14	3.82166	Extremity (2)	93	Colonisation Forest (CF)	Sherubby (3)	0-25% (1)	Low (1)
Forest savanna	71	15:27:15	5.96912	12.8508	809.3	2	Attached ligneous (1)	16	3.82166	Extremity (2)	93	Colonisation Forest (CF)	Sherubby (3)	0-25% (1)	Low (1)
Forest savanna	71	15:54:01	5.97233	12.857	811.2	2	Tree (5)	8	3.82166	Extremity (2)	94	Colonisation Forest (CF)	Sherubby (3)	0-25% (1)	Moderate (2)
Forest savanna	71	15:55:10	5.97234	12.857	792.3	2	Tree (5)	12.6	5.03185	Extremity (2)	95	Colonisation Forest (CF)	Sherubby (3)	0-25% (1)	Moderate (2)
Forest savanna	71	16:25:50	5.97596	12.8626	769.2	2	Tree (5)	14.5	3.98089	Trunck (1)	96	Liana Forest (LF)	Lianescent (2)	26-50% (2)	Low (1)
Forest savanna	71	16:27:24	5.97595	12.8628	798.9	2	Tree (5)	6.2	7.35669	Trunck (1)	96	Liana Forest (LF)	Lianescent (2)	26-50% (2)	Low (1)
Forest savanna	72	08:13:12	5.94402	12.8081	788.7	2	Tree (5)	12	3.82166	Extremity (2)	91	Colonisation Forest (CF)	Sherubby (3)	0-25% (1)	Low (1)
Forest savanna	72	08:14:27	5.94398	12.8081	790.3	2	Tree (5)	15	5.12739	Extremity (2)	91	Colonisation Forest (CF)	Sherubby (3)	0-25% (1)	Low (1)
Forest savanna	72	09:07:01	5.94827	12.8158	807.2	2	Tree (5)	11.3	3.78981	Extremity (2)	92	Colonisation Forest (CF)	Sherubby (3)	0-25% (1)	Low (1)
Forest savanna	72	09:08:26	5.94833	12.8158	814.5	2	Tree (5)	13.6	7.00637	Extremity (2)	92	Colonisation Forest (CF)	Sherubby (3)	0-25% (1)	Low (1)
Forest savanna	72	09:10:03	5.94849	12.8159	834.2	2	Tree (5)	21	7.00637	Extremity (2)	92	Colonisation Forest (CF)	Sherubby (3)	0-25% (1)	Low (1)
Forest savanna	72	09:13:12	5.94837	12.8161	831.8	2	Tree (5)	23.6	7.32484	Extremity (2)	92	Colonisation Forest (CF)	Sherubby (3)	0-25% (1)	Low (1)
Forest savanna	72	09:14:32	5.94846	12.8162	796.4	2	Tree (5)	26	8.43949	Extremity (2)	92	Colonisation Forest (CF)	Sherubby (3)	0-25% (1)	Low (1)
Forest savanna	72	09:17:32	5.94864	12.8165	801.1	2	Tree (5)	12	6.84713	Trunck (1)	92	Colonisation Forest (CF)	Sherubby (3)	0-25% (1)	Low (1)
Forest savanna	73	14:59:42	5.92539	12.7764	785.3	2	Tree (5)	13.5	3.82166	Extremity (2)	91	Colonisation Forest (CF)	Sherubby (3)	0-25% (1)	Low (1)
Forest savanna	74	09:50:12	5.90059	12.7339	745.4	2	Tree (5)	12.3	7.45223	Trunck (1)	90	Colonisation Forest (CF)	Sherubby (3)	0-25% (1)	Low (1)
Forest savanna	75	12:19:05	5.8731	12.686	801.9	2	Tree (5)	21	6.78344	Extremity (2)	87	Liana Forest (LF)	Lianescent (2)	0-25% (1)	Low (1)
Forest savanna	75	12:20:39	5.87308	12.6861	818.3	2	Tree (5)	19.6	6.78344	Trunck (1)	87	Liana Forest (LF)	Lianescent (2)	0-25% (1)	Low (1)
Forest savanna	75	12:22:40	5.87301	12.6861	806.4	2	Tree (5)	15	6.49682	Extremity (2)	88	Liana Forest (LF)	Lianescent (2)	0-25% (1)	Low (1)
Forest savanna	75	12:23:44	5.87305	12.6859	766.8	2	Tree (5)	21	6.94268	Extremity (2)	88	Liana Forest (LF)	Lianescent (2)	0-25% (1)	Low (1)
Forest savanna	75	12:24:44	5.873	12.6859	787.7	2	Tree (5)	19.3	6.6879	Extremity (2)	88	Liana Forest (LF)	Lianescent (2)	0-25% (1)	Low (1)
Forest savanna	75	12:51:06	5.87324	12.6871	753.4	2	Tree (5)	14.3	3.82166	Extremity (2)	89	Galery forest (GF)	Sherubby (3)	26-50% (2)	Moderate (2)
Forest savanna	75	12:52:28	5.87323	12.6871	749.1	2	Attached ligneous (1)	8.9	3.28025	Extremity (2)	89	Galery forest (GF)	Sherubby (3)	26-50% (2)	Moderate (2)
Forest savanna	75	12:54:34	5.87309	12.6871	755.7	2	Tree (5)	23.6	7.45223	Extremity (2)	89	Galery forest (GF)	Sherubby (3)	26-50% (2)	Moderate (2)
Forest savanna	76	07:12:44	5.84331	12.6364	760.8	2	Tree (5)	25	8.28025	Extremity (2)	83	Colonisation Forest (CF)	Sherubby (3)	0-25% (1)	Low (1)
Forest savanna	76	07:18:13	5.8434	12.6369	755.5	2	Tree (5)	24	4.77707	Extremity (2)	83	Colonisation Forest (CF)	Sherubby (3)	0-25% (1)	Low (1)
Forest savanna	76	07:22:44	5.84342	12.637	778.3	2	Tree (5)	22.3	5.09554	Extremity (2)	83	Colonisation Forest (CF)	Sherubby (3)	0-25% (1)	Low (1)
Forest savanna	76	07:24:08	5.84339	12.6371	765.1	2	Tree (5)	20	7.32484	Extremity (2)	83	Colonisation Forest (CF)	Sherubby (3)	0-25% (1)	Low (1)
Forest savanna	76	07:36:09	5.84482	12.6386	793	2	Tree (5)	15	4.77707	Extremity (2)	85	Colonisation Forest (CF)	Sherubby (3)	0-25% (1)	Low (1)
Forest savanna	76	08:23:59	5.85154	12.6493	764.1	2	Tree (5)	25	10.1911	Trunck (1)	86	Galery forest (GF)	Sherubby (3)	26-50% (2)	Low (1)
Forest savanna	76	08:25:26	5.85136	12.6494	767.6	2	Tree (5)	23	6.1465	Trunck (1)	86	Galery forest (GF)	Sherubby (3)	26-50% (2)	Low (1)
Forest savanna	77	11:25:55	5.90012	12.7959	769.7	2	Tree (5)	3.1	1.91083	Trunck (1)	78	Liana Forest (LF)	Lianescent (2)	26-50% (2)	Low (1)
Forest savanna	77	11:46:50	5.8986	12.7934	788.5	2	Tree (5)	5	3.82166	Trunck (1)	79	Liana Forest (LF)	Lianescent (2)	26-50% (2)	Low (1)
Forest savanna	77	11:48:12	5.89863	12.7934	793.4	2	Tree (5)	13	6.6879	Extremity (2)	79	Liana Forest (LF)	Lianescent (2)	26-50% (2)	Low (1)
Forest savanna	77	11:55:35	5.89808	12.7925	801	2	Tree (5)	2.1	4.14013	Trunck (1)	80	Colonisation Forest (CF)	Sherubby (3)	0-25% (1)	Low (1)
Forest savanna	77	12:59:52	5.89294	12.7834	777.8	2	Tree (5)	21	7.32484	Extremity (2)	81	Galery forest (GF)	Sherubby (3)	26-50% (2)	Moderate (2)
Forest savanna	77	13:10:14	5.89241	12.7825	790	2	Tree (5)	2.6	4.14013	Trunck (1)	82	Galery forest (GF)	Sherubby (3)	26-50% (2)	Low (1)
Forest savanna	78	12:12:12	5.87125	12.747	798.8	2	Tree (5)	12	4.77707	Extremity (2)	81	Galery forest (GF)	Sherubby (3)	26-50% (2)	Low (1)
Forest savanna	78	12:13:18	5.87133	12.7469	782.6	2	Tree (5)	16	7.96178	Extremity (2)	81	Galery forest (GF)	Sherubby (3)	26-50% (2)	Low (1)
Forest savanna	78	12:14:25	5.87126	12.7469	779	2	Tree (5)	16	7.32484	Extremity (2)	81	Galery forest (GF)	Sherubby (3)	26-50% (2)	Low (1)
Forest savanna	78	12:15:17	5.87142	12.7469	770.1	2	Tree (5)	18.9	11.465	Extremity (2)	81	Galery forest (GF)	Sherubby (3)	26-50% (2)	Low (1)
Forest savanna	79	16:26:23	5.84363	12.6987	723.8	2	Tree (5)	3.6	8.28025	Trunck (1)	82	Galery forest (GF)	Sherubby (3)	0-25% (1)	Low (1)
Forest savanna	80	13:17:43	643596	240273		2	Tree (5)	36	13.3758	Extremity (2)	84	Liana Forest (LF)	Lianescent (2)	26-50% (2)	Flat (0)
Forest savanna	80	13:24:43	643588	240261		2	Tree (5)	21	11.465	Extremity (2)	84	Liana Forest (LF)	Lianescent (2)	26-50% (2)	Flat (0)
Forest savanna	80	13:25:43	643580	240268		2	Tree (5)	18	4.07643	Extremity (2)	84	Liana Forest (LF)	Lianescent (2)	26-50% (2)	Flat (0)
Forest savanna	80	13:26:13	643574	240262		2	Mixte (4)	32	5.25478	Extremity (2)	84	Liana Forest (LF)	Lianescent (2)	26-50% (2)	Flat (0)
Forest savanna	81	11:09:35	5.8663	12.8007	761.1	2	Tree (5)	4.65	5.76433	Trunck (1)	73	Colonisation Forest (CF)	Sherubby (3)	0-25% (1)	Low (1)
Forest savanna	81	11:12:42	5.86654	12.8011	758.6	2	Tree (5)	4.56	5.31847	Trunck (1)	73	Colonisation Forest (CF)	Sherubby (3)	0-25% (1)	Low (1)
Forest savanna	81	12:59:32	5.87256	12.8113	766.5	2	Tree (5)	5.1	4.4586	Trunck (1)	74	Colonisation Forest (CF)	Sherubby (3)	0-25% (1)	Low (1)
Forest savanna	81	13:00:58	5.87252	12.8114	794.4	2	Tree (5)	2	7.10191	Trunck (1)	74	Colonisation Forest (CF)	Sherubby (3)	0-25% (1)	Low (1)
Forest savanna	82	13:38:30	5.83956	12.7546	779.7	2	Tree (5)	15.7	4.4586	Extremity (2)	69	Galery forest (GF)	Sherubby (3)	26-50% (2)	Low (1)
Forest savanna	82	13:53:40	5.84075	12.7567	778.5	2	Tree (5)	26	13.3758	Extremity (2)	69	Galery forest (GF)	Sherubby (3)	26-50% (2)	Low (1)
Forest savanna	82	13:55:52	5.84081	12.757	757.8	2	Tree (5)	4.5	1.1465	Extremity (2)	69	Galery forest (GF)	Sherubby (3)	26-50% (2)	Low (1)
Forest savanna	82	13:57:39	5.84076	12.757	765.5	2	Tree (5)	17	16.5605	Trunck (1)	69	Galery forest (GF)	Sherubby (3)	26-50% (2)	Low (1)
Forest savanna	82	13:59:39	5.84079	12.7571	752.4	2	Tree (5)	32	17.8344	Extremity (2)	69	Galery forest (GF)	Sherubby (3)	26-50% (2)	Low (1)
Forest savanna	82	13:52:30	5.84075	12.7566	751.8	2	Tree (5)	24	13.3758	Extremity (2)	70	Galery forest (GF)	Sherubby (3)	26-50% (2)	Low (1)
Forest savanna	82	14:00:53	5.84086	12.757	787	2	Tree (5)	38.2	16.5605	Extremity (2)	70	Galery forest (GF)	Sherubby (3)	26-50% (2)	Low (1)
Forest savanna	82	14:03:35	5.8409	12.7572	772.2	2	Tree (5)	32.5	11.7197	Extremity (2)	70	Galery forest (GF)	Sherubby (3)	26-50% (2)	Low (1)
Forest savanna	82	14:11:21	5.84143	12.758	767.3	2	Tree (5)	23	10.1911	Trunck (1)	71	Galery forest (GF)	Sherubby (3)	26-50% (2)	Low (1)
Forest savanna	82	14:14:10	5.84148	12.7582	767	2	Tree (5)	1.3	3.82166	Trunck (1)	72	Galery forest (GF)	Sherubby (3)	26-50% (2)	Low (1)
Forest savanna	82	14:15:26	5.8415	12.7582	763.9	2	Tree (5)	2.1	4.4586	Extremity (2)	72	Galery forest (GF)	Sherubby (3)	26-50% (2)	Low (1)
Forest savanna	82	14:16:53	5.84142	12.7581	765.8	2	Tree (5)	8	7.32484	Extremity (2)	72	Galery forest (GF)	Sherubby (3)	26-50% (2)	Low (1)
Forest savanna	82	14:18:49	5.84148	12.7582	765.7	2	Tree (5)	5	5.50955	Extremity (2)	72	Galery forest (GF)	Sherubby (3)	26-50% (2)	Low (1)
Forest savanna	82	14:20:14	5.84154	12.7582	775.2	2	Tree (5)	12	7.96178	Extremity (2)	72	Galery forest (GF)	Sherubby (3)	26-50% (2)	Low (1)
Forest savanna	82	14:43:52	5.842	12.7594	751.2	2	Tree (5)	23	7.32484	Extremity (2)	73	Galery forest (GF)	Sherubby (3)	26-50% (2)	Low (1)
Forest savanna	83	08:23:09	5.81387	12.7108	727.7	2	Tree (5)	7.6	7.96178	Extremity (2)	66	Liana Forest (LF)	Lianescent (2)	26-50% (2)	Low (1)
Forest savanna	83	08:30:07	5.81421	12.7114	725	2	Attached ligneous (1)	3.6	1.27389	Extremity (2)	66	Liana Forest (LF)	Lianescent (2)	26-50% (2)	Low (1)
Forest savanna	83	08:48:23	5.81602	12.7144	768.6	2	Mixte (4)	5	0.955414	Extremity (2)	67	Liana Forest (LF)	Lianescent (2)	26-50% (2)	Low (1)
Forest savanna	83	08:49:47	5.81604	12.7145	755	2	Mixte (4)	4	1.59236	Extremity (2)	67	Liana Forest (LF)	Lianescent (2)	26-50% (2)	Low (1)
Forest savanna	83	10:04:52	5.82301	12.7262	790.6	2	Tree (5)	5.1	12.6115	Extremity (2)	68	Liana Forest (LF)	Lianescent (2)	26-50% (2)	Low (1)
